# Supplementary material for: Immune Monitoring in Melanoma and Urothelial Cancer Patients Treated with Anti-PD-1 Immunotherapy and SBRT Discloses Tumor Specific Immune Signatures
Source: Cancers (Basel). 2021 May 27;13(11):2630. doi: 10.3390/cancers13112630 (PMC8198315; doi:10.3390/cancers13112630)
Supplement: Supplementary file 1 [file cancers-13-02630-s001.zip]

Archive with 1 entries (1 files):
- cancers-1164786-supplementary.pdf
